# Supplementary material for: Low Temperature Impacts Root Physiological Characteristics and Related Microbial Community Diversity in the Rhizosphere of Japonica Rice
Source: Microorganisms. 2026 Mar 11;14(3):632. doi: 10.3390/microorganisms14030632 (PMC13028632; doi:10.3390/microorganisms14030632)
Supplement: Supplementary file 1 [file microorganisms-14-00632-s001.zip]

Archive with 1 entries (1 files):
- microorganisms-4116653-supplementary.pdf
